# Supplementary material for: Vernalization Procedure of Tuberous Roots Affects Growth, Photosynthesis and Metabolic Profile of Ranunculus asiaticus L
Source: Plants (Basel). 2023 Jan 17;12(3):425. doi: 10.3390/plants12030425 (PMC9920070; doi:10.3390/plants12030425)
Supplement: Supplementary file 1 [file plants-12-00425-s001.zip]

Archive with 1 entries (1 files):
- plants-2028694-supplementary.pdf
